# Supplementary material for: Mechanoregulation of Osteoclastogenesis-Inducing Potentials of Fibrosarcoma Cell Line by Substrate Stiffness
Source: Int J Mol Sci. 2023 May 18;24(10):8959. doi: 10.3390/ijms24108959 (PMC10219368; doi:10.3390/ijms24108959)
Supplement: Supplementary file 1 [file ijms-24-08959-s001.zip]

Archive with 1 entries (1 files):
- ijms-2362084-supplementary.pdf
